# Supplementary material for: Polyprenylated Acylphloroglucinols from Hypericum rochelii and Hypericum olympicum—Cytotoxic Effects on Non-Tumorigenic Cell Lines and Antibacterial Potential
Source: Pharmaceuticals (Basel). 2025 Oct 21;18(10):1591. doi: 10.3390/ph18101591 (PMC12566971; doi:10.3390/ph18101591)
Supplement: Supplementary file 1 [file pharmaceuticals-18-01591-s001.zip]

Archive with 1 entries (1 files):
- pharmaceuticals-3887308-supplementary.pdf
